# Supplementary material for: Quantum Medicine and Irritable Bowel Syndrome-Associated Chronic Low-Back Pain: A Pilot Observational Study on the Clinical and Bio-Psycho-Social Effects of Bioresonance Therapy
Source: Medicina (Kaunas). 2024 Jul 5;60(7):1099. doi: 10.3390/medicina60071099 (PMC11278534; doi:10.3390/medicina60071099)
Supplement: Supplementary file 1 [file medicina-60-01099-s001.zip]

Archive with 1 entries (1 files):
- medicina-3033150-supplementary.pdf
